# Supplementary material for: Comparison of WHO laboratory-based and non-laboratory-based CVD risk charts among hypertensive adults attending primary healthcare centers in West Africa sub-region
Source: PLoS One. 2025 Jun 9;20(6):e0317640. doi: 10.1371/journal.pone.0317640 (PMC12148134; doi:10.1371/journal.pone.0317640)
Supplement: S1 File — (XLSX) [file pone.0317640.s001.xlsx]

## Sheet: WHO CVD RISK ASSESSMENT_DATA_BA
	study_site	C7@previous_cardiovacular_events	Height_cm	Weight_kg	H4a@Reading	H4b@Reading	H5a@Reading	H5b@Reading	H6a@Reading	H6b@Reading	Alcohot_Intake	Total_cholesterol	T1@Tobacco_products	C1@Gender	Diabetis_status	C2@Age	Cholesterol_classification	SBP_Final	DBP_Final	Ht_m	Ht_m_sq	BMI	Sex	BMI_Recode_class	Smoking_status	Age_classification	SBP_Classification	Non_Lab_CVD_Scores	CVD_score	Lab_based_CVD_Score_recode	Non_Lab_CVD_Scores_Recode	Age_recode_three_groups	Diff	Agreement
	1	2	160	73	131	88	130	80	131	85	2	3.98	2	2	0	74	1	130.5	82.5	1.6	2.56	28.5156	2	3	2	7	2	12	11	2	2	3	-1	0
	1	2	170	55	150	70	140	70	150	70	1	6.7	2	1	1	64	4	145	70	1.7	2.89	19.0311	1	1	2	5	3	8	18	2	1	3	10	0
	2	2	168.5	68	165	105	162	103	167	106	2	3.81	1	1	0	68	1	164.5	104.5	1.685	2.83923	23.9502	1	2	1	6	4	21	18	2	3	3	-3	0
	2	2	162.5	73.4	114	71	118	72	117	73	2	5.1	2	2	0	60	3	117.5	72.5	1.625	2.64062	27.7964	2	3	2	5	1	5	5	1	1	2	0	1
	2	2	166.3	65.9	151	101	140	94	136	91	2	4.67	1	1	0	40	2	138	92.5	1.663	2.76557	23.8287	1	2	1	1	2	4	4	1	1	1	0	1
	2	2	162.3	65.6	143	87	125	91	140	89	2	4.2	2	1	0	59	2	132.5	90	1.623	2.63413	24.9039	1	2	2	4	2	5	5	1	1	2	0	1
	2	2	161.5	65.8	157	98	155	95	162	97	2	6.48	2	2	1	57	4	158.5	96	1.615	2.60823	25.2279	2	3	2	4	3	6	12	2	1	2	6	0
	2	2	143	42.3	167	90	176	82	171	86	2	5.49	2	2	0	65	3	173.5	84	1.43	2.0449	20.6856	2	2	2	6	4	13	13	2	2	3	0	1
	2	2	145.8	52.9	154	92	145	93	138	95	2	4.8	2	2	0	40	2	141.5	94	1.458	2.12576	24.8852	2	2	2	1	3	2	2	1	1	1	0	1
	2	2	159.6	48.2	156	77	160	93	146	82	2	5.13	2	2	0	68	3	153	87.5	1.596	2.54722	18.9226	2	1	2	6	3	10	10	2	2	3	0	1
	2	2	166.2	87.9	142	89	139	84	148	79	2	6.39	2	2	0	50	4	143.5	81.5	1.662	2.76224	31.822	2	4	2	3	3	4	4	1	1	1	0	1
	2	2	158.5	66.2	135	88	133	101	147	80	2	7.68	2	2	0	72	5	140	90.5	1.585	2.51222	26.3511	2	3	2	7	3	15	15	2	2	3	0	1
	2	2	151.8	36.2	188	125	196	115	190	115	2	4.67	2	2	0	70	2	193	115	1.518	2.30432	15.7096	2	1	2	7	5	20	19	2	3	3	-1	0
	2	2	162.5	98.4	141	97	157	98	150	88	2	6.29	2	2	0	52	4	153.5	93	1.625	2.64062	37.2639	2	5	2	3	3	5	4	1	1	2	-1	0
	2	2	152.9	48.7	181	113	185	108	178	104	2	5.58	2	2	0	62	3	181.5	106	1.529	2.33784	20.8312	2	2	2	5	5	12	12	2	2	3	0	1
	2	2	174.5	77	137	67	144	75	147	79	2	5.73	2	2	0	61	3	145.5	77	1.745	3.04503	25.2871	2	3	2	5	3	8	8	1	1	3	0	1
	2	2	151.5	60.8	182	114	180	112	199	97	2	4.73	2	2	0	70	2	189.5	104.5	1.515	2.29522	26.4898	2	3	2	7	5	21	19	2	3	3	-2	0
	2	2	157.2	66	137	92	141	88	141	90	2	5.82	2	2	0	57	3	141	89	1.572	2.47118	26.7078	2	3	2	4	3	6	6	1	1	2	0	1
	2	2	144.8	44.7	181	91	172	90	166	98	2	5.38	2	2	0	70	3	169	94	1.448	2.0967	21.3192	2	2	2	7	4	17	17	2	2	3	0	1
	2	2	174.5	71.2	141	93	133	81	136	70	2	5.29	2	1	0	44	3	134.5	75.5	1.745	3.04503	23.3824	1	2	2	1	2	2	2	1	1	1	0	1
	2	2	158	46.5	144	115	130	95	130	94	2	6.11	2	2	0	40	4	130	94.5	1.58	2.4964	18.6268	2	1	2	1	2	1	2	1	1	1	1	0
	2	2	148.5	39.1	166	99	195	97	207	96	2	5.57	2	2	0	74	3	201	96.5	1.485	2.20523	17.7306	2	1	2	7	5	20	20	3	3	3	0	1
	2	2	168.5	40.4	172	99	172	90	167	80	2	3.2	2	1	0	74	1	169.5	85	1.685	2.83923	14.2292	1	1	2	7	4	19	18	2	2	3	-1	0
	2	2	151.2	33.4	161	80	128	79	131	75	2	4.75	2	2	0	67	2	129.5	77	1.512	2.28614	14.6098	2	1	2	6	2	8	8	1	1	3	0	1
	2	2	153.8	63.8	147	91	134	99	143	90	2	5.64	2	2	0	74	3	138.5	94.5	1.538	2.36544	26.9717	2	3	2	7	2	12	12	2	2	3	0	1
	2	2	165	49	159	87	146	87	133	85	2	3.5	2	2	0	48	1	139.5	86	1.65	2.7225	17.9982	2	1	2	2	3	3	2	1	1	1	-1	0
	2	2	155	56.4	141	87	143	86	143	88	2	5.4	2	1	0	73	3	143	87	1.55	2.4025	23.4755	1	2	2	7	3	16	18	2	2	3	2	0
	2	2	166.4	61	154	87	144	80	149	77	2	6.46	2	1	0	40	4	146.5	78.5	1.664	2.7689	22.0304	1	2	2	1	3	3	4	1	1	1	1	0
	2	2	167.1	70.1	153	92	159	83	148	84	2	4.94	2	2	0	70	2	153.5	83.5	1.671	2.79224	25.1053	2	3	2	7	3	15	13	2	2	3	-2	0
	2	2	169.6	63.5	150	88	139	89	141	84	2	6.39	2	2	0	54	4	140	86.5	1.696	2.87642	22.0761	2	2	2	3	3	4	4	1	1	2	0	1
	2	2	158.8	71.4	135	94	126	92	125	98	2	5.91	2	2	0	49	3	125.5	95	1.588	2.52174	28.3137	2	3	2	2	2	2	2	1	1	1	0	1
	2	2	168.2	61.8	199	117	172	117	158	112	2	4.11	2	1	0	72	2	165	114.5	1.682	2.82912	21.8442	1	2	2	7	4	20	20	3	3	3	0	1
	2	2	156.6	60.5	172	98	151	106	148	89	2	4.67	2	1	0	58	2	149.5	97.5	1.566	2.45236	24.6702	1	2	2	4	3	6	7	1	1	2	1	0
	2	2	164.4	59.7	140	73	126	69	124	75	2	4.92	2	2	0	40	2	125	72	1.644	2.70274	22.0887	2	2	2	1	2	1	1	1	1	1	0	1
	2	2	151	68.4	143	96	130	82	121	85	2	5.83	2	2	0	40	3	125.5	83.5	1.51	2.2801	29.9987	2	4	2	1	2	2	2	1	1	1	0	1
	2	2	133	45	154	93	149	82	155	69	2	4.71	2	2	0	74	2	152	75.5	1.33	1.7689	25.4395	2	3	2	7	3	15	13	2	2	3	-2	0
	2	2	143	50.5	158	87	173	94	163	92	2	5.55	2	2	0	73	3	168	93	1.43	2.0449	24.6956	2	2	2	7	4	17	17	2	2	3	0	1
	2	2	171	78.5	143	93	182	99	157	95	2	5.01	2	1	0	40	3	169.5	97	1.71	2.9241	26.8459	1	3	2	1	4	4	4	1	1	1	0	1
	2	2	143.5	52.4	158	96	155	96	155	84	2	6.93	2	2	0	74	4	155	90	1.435	2.05923	25.4465	2	3	2	7	3	15	15	2	2	3	0	1
	2	2	152	48	163	93	163	90	148	86	2	6.82	2	2	0	65	4	155.5	88	1.52	2.3104	20.7756	2	2	2	6	3	10	11	2	2	3	1	0
	2	2	157	75	154	93	142	92	138	85	2	4.66	2	2	0	55	2	140	88.5	1.57	2.4649	30.4272	2	4	2	4	3	6	5	1	1	2	-1	0
	2	2	155.5	66.3	159	113	158	107	145	89	2	5.42	2	2	0	62	3	151.5	98	1.555	2.41802	27.4191	2	3	2	5	3	8	8	1	1	3	0	1
	2	2	152.1	47.3	144	71	134	71	125	69	2	7.17	2	2	0	65	5	129.5	70	1.521	2.31344	20.4457	2	2	2	6	2	8	10	2	1	3	2	0
	2	2	150.2	41.3	148	77	141	78	146	75	2	4.02	2	2	0	62	2	143.5	76.5	1.502	2.256	18.3067	2	1	2	5	3	7	7	1	1	3	0	1
	2	2	159	87.5	168	84	150	85	149	85	2	7.21	2	2	0	50	5	149.5	85	1.59	2.5281	34.611	2	4	2	3	3	4	5	1	1	1	1	0
	2	2	155	89.2	140	98	132	84	124	81	2	7.15	2	2	0	72	5	128	82.5	1.55	2.4025	37.128	2	5	2	7	2	13	13	2	2	3	0	1
	2	2	155	85	156	98	138	98	145	93	2	4.04	2	2	0	48	2	141.5	95.5	1.55	2.4025	35.3798	2	5	2	2	3	3	3	1	1	1	0	1
	2	2	155.6	47.8	149	97	145	75	129	75	2	5.62	2	2	0	65	3	137	75	1.556	2.42114	19.7428	2	1	2	6	2	8	8	1	1	3	0	1
	2	2	155	38.6	160	95	152	84	154	86	2	6.23	2	2	0	74	4	153	85	1.55	2.4025	16.0666	2	1	2	7	3	14	15	2	2	3	1	0
	2	2	148.8	47.1	167	112	199	101	183	100	2	5.42	2	2	0	74	3	191	100.5	1.488	2.21414	21.2723	2	2	2	7	5	21	20	3	3	3	-1	0
	2	2	153.3	46.6	167	84	138	78	133	87	2	5.2	2	2	0	74	3	135.5	82.5	1.533	2.35009	19.829	2	1	2	7	2	11	12	2	2	3	1	0
	2	2	152	40.4	152	76	150	75	152	80	2	5.26	2	2	0	70	3	151	77.5	1.52	2.3104	17.4861	2	1	2	7	3	14	14	2	2	3	0	1
	2	2	155	45.5	156	72	154	69	147	74	2	6.46	2	2	0	70	4	150.5	71.5	1.55	2.4025	18.9386	2	1	2	7	3	14	15	2	2	3	1	0
	2	2	163.5	85.4	188	114	190	116	183	111	2	5.06	2	2	0	47	3	186.5	113.5	1.635	2.67322	31.9464	2	4	2	2	5	6	5	1	1	1	-1	0
	2	2	159	83	152	91	150	89	141	87	2	6.47	2	2	0	60	4	145.5	88	1.59	2.5281	32.831	2	4	2	5	3	8	8	1	1	2	0	1
	2	2	152	44	145	86	147	84	138	84	2	5.31	2	2	0	74	3	142.5	84	1.52	2.3104	19.0443	2	1	2	7	3	14	14	2	2	3	0	1
	2	2	152	45.8	163	87	167	85	153	75	2	5.48	2	2	1	74	3	160	80	1.52	2.3104	19.8234	2	1	2	7	4	17	25	3	2	3	8	0
	2	2	152.2	45.1	156	94	149	96	135	85	2	5.06	2	2	0	62	3	142	90.5	1.522	2.31648	19.4692	2	1	2	5	3	7	8	1	1	3	1	0
	2	2	154	48.5	140	94	135	90	130	85	2	6.3	2	2	0	65	4	132.5	87.5	1.54	2.3716	20.4503	2	2	2	6	2	8	9	1	1	3	1	0
	2	2	191	129	155	97	142	96	146	91	2	5.54	2	1	0	40	3	144	93.5	1.91	3.6481	35.3609	1	5	2	1	3	4	3	1	1	1	-1	0
	2	2	155	52.7	174	95	151	91	146	84	2	4.38	2	2	0	60	2	148.5	87.5	1.55	2.4025	21.9355	2	2	2	5	3	8	7	1	1	2	-1	0
	2	2	155.6	59.7	157	98	155	95	155	89	2	5.27	2	1	0	53	3	155	92	1.556	2.42114	24.6578	1	2	2	3	3	5	5	1	1	2	0	1
	2	2	151.8	45.6	176	85	174	83	146	80	2	6.56	2	2	0	68	4	160	81.5	1.518	2.30432	19.7889	2	1	2	6	4	12	13	2	2	3	1	0
	2	2	160.3	49.1	170	102	166	98	167	95	2	4.29	2	2	0	62	2	166.5	96.5	1.603	2.56961	19.108	2	1	2	5	4	9	9	1	1	3	0	1
	2	2	160.7	68.9	200	106	199	108	188	110	2	6.21	2	2	0	58	4	193.5	109	1.607	2.58245	26.6801	2	3	2	4	5	10	10	2	2	2	0	1
	2	2	152.2	68.7	200	109	197	109	189	113	2	6.09	2	2	0	73	4	193	111	1.522	2.31648	29.657	2	3	2	7	5	21	21	3	3	3	0	1
	1	2	165	65	143	87	137	84	130	82	2	8.04	2	2	0	52	5	133.5	83	1.65	2.7225	23.8751	2	2	2	3	2	3	4	1	1	2	1	0
	1	2	158	83	127	87	120	89	127	87	2	5.72	2	2	0	67	3	123.5	88	1.58	2.4964	33.2479	2	4	2	6	2	9	8	1	1	3	-1	0
	1	2	138	67	134	110	153	103	133	99	2	4.01	2	2	0	70	2	143	101	1.38	1.9044	35.1817	2	5	2	7	3	16	13	2	2	3	-3	0
	1	2	151	86	175	76	174	75	170	70	2	4.62	2	1	1	63	2	172	72.5	1.51	2.2801	37.7176	1	5	2	5	4	12	18	2	2	3	6	0
	1	2	155	74	149	91	138	88	147	98	2	5.34	2	2	0	50	3	142.5	93	1.55	2.4025	30.8012	2	4	2	3	3	4	4	1	1	1	0	1
	1	2	150	88	95	85	94	57	90	50	2	7.31	2	2	0	64	5	92	53.5	1.5	2.25	39.1111	2	5	2	5	1	5	6	1	1	3	1	0
	1	2	160	59	123	72	116	75	123	72	2	4.22	2	2	0	57	2	119.5	73.5	1.6	2.56	23.0469	2	2	2	4	2	4	4	1	1	2	0	1
	1	2	139	64	156	88	150	80	147	78	2	6.04	2	2	0	67	4	148.5	79	1.39	1.9321	33.1246	2	4	2	6	3	11	11	2	2	3	0	1
	1	2	155	51	171	97	215	104	194	101	1	4.5	1	2	0	72	2	204.5	102.5	1.55	2.4025	21.2279	2	2	1	7	5	30	27	3	3	3	-3	0
	1	2	140	53	130	84	124	77	125	70	2	5.22	2	2	0	74	3	124.5	73.5	1.4	1.96	27.0408	2	3	2	7	2	12	12	2	2	3	0	1
	1	2	158	77	131	91	121	82	115	79	2	4.5	2	2	0	41	2	118	80.5	1.58	2.4964	30.8444	2	4	2	1	1	1	1	1	1	1	0	1
	1	2	150	46	183	97	180	97	185	90	2	4.15	2	1	0	65	2	182.5	93.5	1.5	2.25	20.4444	1	2	2	6	5	19	19	2	2	3	0	1
	1	2	156	91	125	68	121	60	120	68	2	3.34	2	2	0	60	1	120.5	64	1.56	2.4336	37.3932	2	5	2	5	2	7	5	1	1	2	-2	0
	1	2	162	72	165	112	169	110	159	110	2	5.24	2	2	0	43	3	164	110	1.62	2.6244	27.4348	2	3	2	1	4	3	3	1	1	1	0	1
	1	2	150	47	176	101	170	100	165	99	2	5.25	2	2	0	66	3	167.5	99.5	1.5	2.25	20.8889	2	2	2	6	4	13	13	2	2	3	0	1
	1	2	152	59	158	104	142	105	142	105	2	4.31	2	2	0	52	2	142	105	1.52	2.3104	25.5367	2	3	2	3	3	4	4	1	1	2	0	1
	1	2	143	51.2	176	87	168	89	157	79	2	5.92	2	2	0	61	3	162.5	84	1.43	2.0449	25.0379	2	3	2	5	4	11	9	1	2	3	-2	0
	1	2	150	59	103	65	98	70	105	66	2	3.21	2	2	1	69	1	101.5	68	1.5	2.25	26.2222	2	3	2	6	1	7	10	2	1	3	3	0
	1	2	175	111	137	90	142	91	134	92	1	4.26	2	1	0	51	2	138	91.5	1.75	3.0625	36.2449	1	5	2	3	2	5	4	1	1	2	-1	0
	1	2	164	51	145	80	142	78	140	80	1	5.64	2	1	0	43	3	141	79	1.64	2.6896	18.9619	1	1	2	1	3	2	3	1	1	1	1	0
	1	2	148	55	197	91	190	92	184	89	2	4.55	2	2	0	70	2	187	90.5	1.48	2.1904	25.1096	2	3	2	7	5	21	19	2	3	3	-2	0
	1	2	162	61	172	97	164	97	164	95	2	4.89	2	1	0	56	2	164	96	1.62	2.6244	23.2434	1	2	2	4	4	9	9	1	1	2	0	1
	1	2	168	50	147	94	140	90	130	90	2	4.22	2	1	0	52	2	135	90	1.68	2.8224	17.7154	1	1	2	3	2	3	4	1	1	2	1	0
	1	2	160	85	140	77	138	78	133	79	2	5.29	2	2	0	62	3	135.5	78.5	1.6	2.56	33.2031	2	4	2	5	2	6	6	1	1	3	0	1
	1	2	155	57	135	90	139	87	125	82	2	4.56	2	2	0	58	2	132	84.5	1.55	2.4025	23.7253	2	2	2	4	2	4	4	1	1	2	0	1
	1	2	155	54	143	88	137	85	133	82	1	5.91	2	2	0	55	3	135	83.5	1.55	2.4025	22.4766	2	2	2	4	2	4	4	1	1	2	0	1
	1	2	160	73	135	84	115	79	127	77	2	5.5	2	2	0	71	3	121	78	1.6	2.56	28.5156	2	3	2	7	2	12	12	2	2	3	0	1
	1	2	152	64	192	110	188	107	187	109	2	4.88	2	2	0	55	2	187.5	108	1.52	2.3104	27.7008	2	3	2	4	5	10	8	1	2	2	-2	0
	1	2	146	64	103	76	110	87	113	86	2	5.72	2	2	0	53	3	111.5	86.5	1.46	2.1316	30.0244	2	4	2	3	1	2	2	1	1	2	0	1
	1	2	155	56	132	70	129	70	128	80	1	4.85	2	2	1	47	2	128.5	75	1.55	2.4025	23.3091	2	2	2	2	2	2	4	1	1	1	2	0
	1	2	151	54	134	85	132	83	122	74	2	6.26	2	2	0	59	4	127	78.5	1.51	2.2801	23.6832	2	2	2	4	2	4	5	1	1	2	1	0
	1	2	158	68	238	121	223	119	219	115	1	3.23	2	1	0	72	1	221	117	1.58	2.4964	27.2392	1	3	2	7	5	26	22	3	3	3	-4	0
	1	2	150	72	131	80	134	82	133	83	2	6.02	2	2	0	45	4	133.5	82.5	1.5	2.25	32	2	4	2	2	2	2	2	1	1	1	0	1
	1	2	168	74	108	70	108	73	107	70	2	4.84	2	2	0	51	2	107.5	71.5	1.68	2.8224	26.2188	2	3	2	3	1	2	2	1	1	2	0	1
	1	2	160	62	142	86	134	95	132	86	2	3.14	2	1	0	64	1	133	90.5	1.6	2.56	24.2187	1	2	2	5	2	7	6	1	1	3	-1	0
	1	2	147	51	114	77	105	72	103	70	2	3.88	2	2	1	40	1	104	71	1.47	2.1609	23.6013	2	2	2	1	1	1	2	1	1	1	1	0
	1	2	172	62	157	103	151	104	152	100	2	4.64	2	1	1	43	2	151.5	102	1.72	2.9584	20.9573	1	2	2	1	3	3	5	1	1	1	2	0
	1	2	158	64	121	93	120	91	129	93	2	3.96	2	2	0	60	1	124.5	92	1.58	2.4964	25.6369	2	3	2	5	2	6	5	1	1	2	-1	0
	1	2	163	54	108	72	105	70	107	70	2	5.75	2	1	0	61	3	106	70	1.63	2.6569	20.3244	1	2	2	5	1	5	6	1	1	3	1	0
	1	2	150	60	137	82	136	75	134	75	2	6.1	2	2	0	71	4	135	75	1.5	2.25	26.6667	2	3	2	7	2	12	12	2	2	3	0	1
	1	2	148	58	121	79	128	79	124	76	2	5	2	2	0	65	3	126	77.5	1.48	2.1904	26.4792	2	3	2	6	2	9	8	1	1	3	-1	0
	1	2	157	55	137	77	132	79	134	72	1	4.88	2	2	0	70	2	133	75.5	1.57	2.4649	22.3133	2	2	2	7	2	12	11	2	2	3	-1	0
	1	2	163	58	138	82	134	80	130	78	2	5.46	2	2	0	56	3	132	79	1.63	2.6569	21.83	2	2	2	4	2	4	4	1	1	2	0	1
	1	2	157	58	120	86	131	86	146	96	2	4.63	2	2	0	73	2	138.5	91	1.57	2.4649	23.5304	2	2	2	7	2	12	11	2	2	3	-1	0
	1	2	161	92	124	71	120	69	123	70	2	8	2	2	0	52	5	121.5	69.5	1.61	2.5921	35.4925	2	5	2	3	2	3	4	1	1	2	1	0
	1	2	152	48	120	78	122	73	116	74	1	6.59	2	1	0	57	4	119	73.5	1.52	2.3104	20.7756	1	2	2	4	1	4	7	1	1	2	3	0
	1	2	150	79	130	85	128	80	132	78	2	3.98	2	2	0	45	1	130	79	1.5	2.25	35.1111	2	5	2	2	2	2	2	1	1	1	0	1
	1	2	168	72	132	78	112	78	125	78	2	5	2	2	0	41	3	118.5	78	1.68	2.8224	25.5102	2	3	2	1	1	1	1	1	1	1	0	1
	1	2	168	65	155	91	150	82	146	81	2	5.32	2	1	0	58	3	148	81.5	1.68	2.8224	23.03	1	2	2	4	3	6	7	1	1	2	1	0
	1	2	140	60	119	76	124	77	119	79	2	5.7	2	2	0	49	3	121.5	78	1.4	1.96	30.6122	2	4	2	2	2	2	2	1	1	1	0	1
	1	2	133	42	187	94	174	132	180	101	2	4.74	2	2	0	70	2	177	116.5	1.33	1.7689	23.7436	2	2	2	7	4	17	16	2	2	3	-1	0
	1	2	164	68	139	84	128	85	129	76	2	5.4	2	2	0	64	3	128.5	80.5	1.64	2.6896	25.2826	2	3	2	5	2	6	6	1	1	3	0	1
	1	2	157	68	146	81	137	86	136	83	2	5.6	2	2	0	63	3	136.5	84.5	1.57	2.4649	27.5873	2	3	2	5	2	6	6	1	1	3	0	1
	1	2	155	63	168	94	153	95	149	90	2	6.13	2	2	1	63	4	151	92.5	1.55	2.4025	26.2227	2	3	2	5	3	8	15	2	1	3	7	0
	1	2	146	48	169	85	160	93	176	87	2	4.64	2	2	0	58	2	168	90	1.46	2.1316	22.5183	2	2	2	4	4	7	7	1	1	2	0	1
	1	2	153	91	174	86	144	88	164	87	2	5.26	2	2	0	55	3	154	87.5	1.53	2.3409	38.8739	2	5	2	4	3	6	6	1	1	2	0	1
	1	2	167	70	144	71	140	70	130	68	2	7.31	2	2	0	65	5	135	69	1.67	2.7889	25.0995	2	3	2	6	2	9	10	2	1	3	1	0
	1	2	162	68	125	81	127	81	126	78	2	4.52	2	2	0	68	2	126.5	79.5	1.62	2.6244	25.9107	2	3	2	6	2	9	8	1	1	3	-1	0
	1	2	163	65	121	77	120	73	113	72	2	5.75	1	2	0	62	3	116.5	72.5	1.63	2.6569	24.4646	2	2	1	5	1	8	8	1	1	3	0	1
	1	2	139	65	164	97	168	95	163	85	2	4.03	2	2	0	60	2	165.5	90	1.39	1.9321	33.6422	2	4	2	5	4	11	9	1	2	2	-2	0
	1	2	166	56	158	94	172	95	160	94	2	5.53	2	2	0	62	3	166	94.5	1.66	2.7556	20.3223	2	2	2	5	4	10	9	1	2	3	-1	0
	1	2	166	67	124	78	131	82	124	83	2	5.53	2	2	0	73	3	127.5	82.5	1.66	2.7556	24.3141	2	2	2	7	2	12	12	2	2	3	0	1
	1	2	168	60	164	84	161	81	161	80	2	5.11	2	1	0	67	3	161	80.5	1.68	2.8224	21.2585	1	2	2	6	4	15	17	2	2	3	2	0
	1	2	164	80	160	83	156	80	149	85	2	2.11	2	2	0	58	1	152.5	82.5	1.64	2.6896	29.7442	2	3	2	4	3	6	5	1	1	2	-1	0
	1	2	159	64	88	61	94	59	96	66	1	4.21	2	2	0	73	2	95	62.5	1.59	2.5281	25.3155	2	3	2	7	1	10	13	2	2	3	3	0
	1	2	153	63	108	72	108	73	116	76	2	4.76	2	2	0	51	2	112	74.5	1.53	2.3409	26.9127	2	3	2	3	1	2	2	1	1	2	0	1
	1	2	151	76	140	77	140	73	138	78	2	5.65	2	2	0	63	3	139	75.5	1.51	2.2801	33.3319	2	4	2	5	2	6	6	1	1	3	0	1
	1	2	145	65	127	96	122	92	121	90	2	4.64	2	2	0	51	2	121.5	91	1.45	2.1025	30.9156	2	4	2	3	2	3	3	1	1	2	0	1
	1	2	149.8	63.5	109	72	105	70	127	103	2	4.86	2	2	0	65	2	116	86.5	1.498	2.244	28.2976	2	3	2	6	1	7	6	1	1	3	-1	0
	1	2	151	53	167	108	182	100	167	100	2	6.97	2	2	0	69	4	174.5	100	1.51	2.2801	23.2446	2	2	2	6	4	13	13	2	2	3	0	1
	1	2	151	53	167	108	182	100	167	100	2	6.97	2	2	0	69	4	174.5	100	1.51	2.2801	23.2446	2	2	2	6	4	13	13	2	2	3	0	1
	1	2	148.3	65.5	123	82	124	82	126	80	2	5.42	2	1	0	57	3	125	81	1.483	2.19929	29.7824	1	3	2	4	2	5	6	1	1	2	1	0
	1	2	154	67.5	132	96	132	92	130	90	1	3.77	2	1	0	52	1	131	91	1.54	2.3716	28.4618	1	3	2	3	2	4	3	1	1	2	-1	0
	1	2	166	95	155	101	142	92	145	94	2	5.46	2	2	0	58	3	143.5	93	1.66	2.7556	34.4753	2	4	2	4	3	6	6	1	1	2	0	1
	1	2	164	66	131	66	123	65	129	66	2	5.75	2	1	1	61	3	126	65.5	1.64	2.6896	24.539	1	2	2	5	2	7	11	2	1	3	4	0
	1	2	163	73	142	77	115	73	115	73	2	5.15	2	2	0	61	3	115	73	1.63	2.6569	27.4756	2	3	2	5	1	5	5	1	1	3	0	1
	1	2	152	60	172	101	144	93	139	91	2	5.3	2	2	0	73	3	141.5	92	1.52	2.3104	25.9695	2	3	2	7	3	15	14	2	2	3	-1	0
	1	2	152	58	179	109	181	109	171	105	2	4.97	2	2	0	62	2	176	107	1.52	2.3104	25.1039	2	3	2	5	4	10	9	1	2	3	-1	0
	1	2	160	57	138	72	137	74	134	70	2	4.4	2	2	1	53	2	135.5	72	1.6	2.56	22.2656	2	2	2	3	2	3	6	1	1	2	3	0
	1	2	159	65	122	71	122	73	128	70	2	2.53	2	2	0	72	1	125	71.5	1.59	2.5281	25.711	2	3	2	7	2	12	11	2	2	3	-1	0
	1	2	161	83	143	88	127	86	127	81	2	5.97	2	2	0	44	3	127	83.5	1.61	2.5921	32.0204	2	4	2	1	2	2	2	1	1	1	0	1
	1	2	140	76	116	76	120	76	125	70	2	7.64	2	2	0	68	5	122.5	73	1.4	1.96	38.7755	2	5	2	6	2	9	10	2	1	3	1	0
	1	2	161	64	174	104	187	110	188	101	2	3.43	2	2	0	63	1	187.5	105.5	1.61	2.5921	24.6904	2	2	2	5	5	12	10	2	2	3	-2	0
	1	2	151	65	135	96	136	85	134	91	2	4.05	1	1	0	70	2	135	88	1.51	2.2801	28.5075	1	3	1	7	2	18	17	2	2	3	-1	0
	1	2	148	75	151	89	143	89	144	91	2	4.48	2	2	0	49	2	143.5	90	1.48	2.1904	34.2403	2	4	2	2	3	3	3	1	1	1	0	1
	1	2	149	45	157	81	141	84	150	76	2	4.66	2	1	0	62	2	145.5	80	1.49	2.2201	20.2694	1	2	2	5	3	9	9	1	1	3	0	1
	1	2	161	84	131	71	139	77	133	73	2	4.76	2	1	0	70	2	136	75	1.61	2.5921	32.4062	1	4	2	7	2	15	13	2	2	3	-2	0
	1	2	137	55	152	99	145	90	129	89	2	4.49	2	2	0	71	2	137	89.5	1.37	1.8769	29.3036	2	3	2	7	2	12	11	2	2	3	-1	0
	1	2	145	86	121	78	121	76	117	77	2	3.92	2	2	0	51	1	119	76.5	1.45	2.1025	40.9037	2	5	2	3	1	3	2	1	1	2	-1	0
	1	2	143	76	134	88	135	84	125	85	2	4.04	2	2	0	54	2	130	84.5	1.43	2.0449	37.1656	2	5	2	3	2	3	3	1	1	2	0	1
	1	2	158	45	134	74	137	70	124	69	2	4.94	2	2	0	63	2	130.5	69.5	1.58	2.4964	18.026	2	1	2	5	2	6	6	1	1	3	0	1
	1	2	162	84	157	103	160	94	156	102	2	3.17	2	2	1	60	1	158	98	1.62	2.6244	32.0073	2	4	2	5	3	8	12	2	1	2	4	0
	1	2	150	66.4	124	78	135	72	126	91	2	6.28	2	1	1	68	4	130.5	81.5	1.5	2.25	29.5111	1	3	2	6	2	10	18	2	2	3	8	0
	1	2	158	47	136	89	138	89	129	85	2	5.17	2	2	0	64	3	133.5	87	1.58	2.4964	18.8271	2	1	2	5	2	6	6	1	1	3	0	1
	1	2	161	66	132	81	126	80	126	80	2	5.69	2	2	0	67	3	126	80	1.61	2.5921	25.462	2	3	2	6	2	9	8	1	1	3	-1	0
	1	2	154.5	68.6	135	77	140	82	136	81	1	4.87	2	1	0	66	2	138	81.5	1.545	2.38702	28.7387	1	3	2	6	2	10	10	2	2	3	0	1
	1	2	154.7	67.5	155	100	162	116	123	67	2	4.06	2	1	0	64	2	142.5	91.5	1.547	2.39321	28.2048	1	3	2	5	3	10	9	1	2	3	-1	0
	1	2	154	61	125	100	114	68	114	68	2	7	2	2	1	69	5	114	68	1.54	2.3716	25.721	2	3	2	6	1	7	13	2	1	3	6	0
	1	2	155.4	67.4	102	62	97	73	107	60	2	8.21	2	2	0	59	5	102	66.5	1.554	2.41492	27.9099	2	3	2	4	1	3	4	1	1	2	1	0
	1	2	153	56	144	80	159	84	146	69	2	5.16	2	2	0	67	3	152.5	76.5	1.53	2.3409	23.9224	2	2	2	6	3	10	10	2	2	3	0	1
	1	2	157	57	137	76	136	78	133	78	1	3.88	2	1	0	69	1	134.5	78	1.57	2.4649	23.1247	1	2	2	6	2	9	9	1	1	3	0	1
	1	2	152	60	136	94	130	90	118	90	2	4.16	2	2	0	55	2	124	90	1.52	2.3104	25.9695	2	3	2	4	2	4	4	1	1	2	0	1
	1	2	157	85	152	91	150	90	144	90	2	3.97	2	2	0	52	1	147	90	1.57	2.4649	34.4842	2	4	2	3	3	4	3	1	1	2	-1	0
	1	2	154	63	129	76	130	77	123	73	2	3.1	2	2	0	71	1	126.5	75	1.54	2.3716	26.5643	2	3	2	7	2	12	11	2	2	3	-1	0
	1	2	149	53	152	99	154	100	149	95	2	5.94	2	2	0	56	3	151.5	97.5	1.49	2.2201	23.8728	2	2	2	4	3	5	6	1	1	2	1	0
	1	2	165	75	138	66	135	66	130	60	2	6.04	2	2	0	64	4	132.5	63	1.65	2.7225	27.5482	2	3	2	5	2	6	7	1	1	3	1	0
	1	2	152	64	136	81	133	85	148	83	2	4.64	2	2	0	71	2	140.5	84	1.52	2.3104	27.7008	2	3	2	7	3	15	11	2	2	3	-4	0
	1	2	152.4	60	137	88	145	87	152	82	2	3.91	2	2	0	60	1	148.5	84.5	1.524	2.32258	25.8334	2	3	2	5	3	8	7	1	1	2	-1	0
	1	2	153	82	165	103	156	96	137	84	2	5.32	2	1	0	50	3	146.5	90	1.53	2.3409	35.0293	1	5	2	3	3	7	5	1	1	1	-2	0
	1	2	156	63	130	88	132	72	134	83	2	2.37	2	2	0	56	1	133	77.5	1.56	2.4336	25.8876	2	3	2	4	2	4	4	1	1	2	0	1
	1	2	172	60	182	53	162	87	157	86	2	3.54	2	1	0	63	1	159.5	86.5	1.72	2.9584	20.2812	1	2	2	5	4	11	10	2	2	3	-1	0
	1	2	141	60	125	93	129	92	125	87	2	7.41	2	2	0	64	5	127	89.5	1.41	1.9881	30.1796	2	4	2	5	2	6	7	1	1	3	1	0
	1	2	152	78	106	72	103	73	103	72	2	3.7	2	2	0	70	1	103	72.5	1.52	2.3104	33.7604	2	4	2	7	1	10	9	1	2	3	-1	0
	1	2	162	78	163	98	160	90	150	97	2	5.25	2	2	0	53	3	155	93.5	1.62	2.6244	29.7211	2	3	2	3	3	4	4	1	1	2	0	1
	1	2	165	82	136	76	118	74	138	84	2	5.33	2	2	0	65	3	128	79	1.65	2.7225	30.1194	2	4	2	6	2	9	8	1	1	3	-1	0
	1	2	153	80	104	62	90	55	100	52	2	4.34	2	1	0	74	2	95	53.5	1.53	2.3409	34.1749	1	4	2	7	1	12	11	2	2	3	-1	0
	1	2	148.4	65.5	126	74	145	76	123	67	1	4.61	2	1	0	70	2	134	71.5	1.484	2.20226	29.7422	1	3	2	7	2	14	13	2	2	3	-1	0
	1	2	153	54	108	75	115	78	124	76	2	3.5	2	2	0	63	1	119.5	77	1.53	2.3409	23.0681	2	2	2	5	2	6	5	1	1	3	-1	0
	1	2	143	54	127	83	128	89	126	85	2	4.64	2	2	0	58	2	127	87	1.43	2.0449	26.4072	2	3	2	4	2	4	4	1	1	2	0	1
	1	2	152.1	63	111	70	113	64	111	70	1	2.89	2	1	0	59	1	112	67	1.521	2.31344	27.2322	1	3	2	4	1	4	3	1	1	2	-1	0
	1	2	152	51	131	68	129	79	123	71	2	6.25	2	2	1	74	4	126	75	1.52	2.3104	22.0741	2	2	2	7	2	12	19	2	2	3	7	0
	1	2	167	67	127	75	130	77	118	83	2	4.4	2	2	0	53	2	124	80	1.67	2.7889	24.0238	2	2	2	3	2	3	3	1	1	2	0	1
	1	2	150	65	138	74	131	71	127	70	2	3.97	2	2	0	66	1	129	70.5	1.5	2.25	28.8889	2	3	2	6	2	9	8	1	1	3	-1	0
	1	2	167	50	108	72	111	75	110	75	2	2.36	2	1	0	56	1	110.5	75	1.67	2.7889	17.9282	1	1	2	4	1	3	3	1	1	2	0	1
	1	2	153.5	66.8	141	75	136	69	135	70	2	2.5	2	2	0	73	1	135.5	69.5	1.535	2.35622	28.3504	2	3	2	7	2	12	11	2	2	3	-1	0
	1	2	154	68	116	79	115	82	113	76	2	5.4	2	2	0	65	3	114	79	1.54	2.3716	28.6726	2	3	2	6	1	7	7	1	1	3	0	1
	1	2	165	73	166	110	162	109	173	103	2	7.61	2	2	0	56	5	167.5	106	1.65	2.7225	26.8136	2	3	2	4	4	8	8	1	1	2	0	1
	1	2	158	64.5	170	87	174	104	169	102	2	3.21	2	2	0	65	1	171.5	103	1.58	2.4964	25.8372	2	3	2	6	4	13	11	2	2	3	-2	0
	1	2	162	64	174	116	184	123	186	116	2	5.99	2	2	0	55	3	185	119.5	1.62	2.6244	24.3865	2	2	2	4	5	10	9	1	2	2	-1	0
	1	2	158	65	100	71	108	68	110	78	2	5.64	2	2	1	56	3	109	73	1.58	2.4964	26.0375	2	3	2	4	1	3	7	1	1	2	4	0
	1	2	154	101	127	89	125	88	117	87	2	4.51	2	2	0	47	2	121	87.5	1.54	2.3716	42.5873	2	5	2	2	2	2	2	1	1	1	0	1
	1	2	155	58	150	87	139	89	132	82	2	5.83	2	2	0	54	3	135.5	85.5	1.55	2.4025	24.1415	2	2	2	3	2	3	3	1	1	2	0	1
	1	2	151	61	117	80	111	79	114	79	2	4.44	2	2	0	50	2	112.5	79	1.51	2.2801	26.7532	2	3	2	3	1	2	2	1	1	1	0	1
	1	2	164	64	111	69	112	78	106	70	2	5.19	2	1	0	48	3	109	74	1.64	2.6896	23.7954	1	2	2	2	1	2	2	1	1	1	0	1
	1	2	150	50	167	72	157	90	156	92	2	6.34	2	2	0	72	4	156.5	91	1.5	2.25	22.2222	2	2	2	7	3	14	15	2	2	3	1	0
	1	2	142	58	116	77	114	75	110	72	2	5.98	2	2	1	62	3	112	73.5	1.42	2.0164	28.7641	2	3	2	5	1	5	9	1	1	3	4	0
	1	2	152	68	112	83	120	71	117	80	2	5.71	2	2	1	40	3	118.5	75.5	1.52	2.3104	29.4321	2	3	2	1	1	1	3	1	1	1	2	0
	1	2	163	56	154	88	157	91	148	91	2	4.61	2	2	0	58	2	152.5	91	1.63	2.6569	21.0772	2	2	2	4	3	5	5	1	1	2	0	1
	1	2	171	68	108	67	105	67	104	66	2	4.84	2	2	0	51	2	104.5	66.5	1.71	2.9241	23.255	2	2	2	3	1	2	2	1	1	2	0	1
	1	2	152	75	146	86	140	91	143	90	2	5.42	2	2	0	40	3	141.5	90.5	1.52	2.3104	32.4619	2	4	2	1	3	2	2	1	1	1	0	1
	1	2	158	72	137	93	137	91	145	90	2	3.52	2	2	0	65	1	141	90.5	1.58	2.4964	28.8415	2	3	2	6	3	11	9	1	2	3	-2	0
	1	2	145	64	101	77	92	72	120	84	2	3.91	2	2	0	53	1	106	78	1.45	2.1025	30.44	2	4	2	3	1	2	2	1	1	2	0	1
	1	2	153	60	138	65	149	69	145	72	1	3.86	2	2	0	72	1	147	70.5	1.53	2.3409	25.6312	2	3	2	7	3	15	13	2	2	3	-2	0
	1	2	158	72	133	81	125	77	117	75	2	4.54	2	2	0	59	2	121	76	1.58	2.4964	28.8415	2	3	2	4	2	4	4	1	1	2	0	1
	1	2	165	60	108	65	115	61	103	59	2	4.14	2	1	0	73	2	109	60	1.65	2.7225	22.0386	1	2	2	7	1	11	11	2	2	3	0	1
	1	2	149	46	154	83	141	78	151	76	2	5.74	2	2	0	72	3	146	77	1.49	2.2201	20.7198	2	2	2	7	3	14	14	2	2	3	0	1
	1	2	162	86	126	80	119	76	118	71	2	4.07	2	2	0	54	2	118.5	73.5	1.62	2.6244	32.7694	2	4	2	3	1	2	2	1	1	2	0	1
	1	2	161	68	137	86	127	82	132	83	2	5.12	2	2	1	45	3	129.5	82.5	1.61	2.5921	26.2336	2	3	2	2	2	2	5	1	1	1	3	0
	1	2	151	65.4	96	58	91	59	87	53	2	5.56	2	1	0	67	3	89	56	1.51	2.2801	28.683	1	3	2	6	1	8	9	1	1	3	1	0
	1	2	159.4	64.5	140	94	141	100	136	93	2	6.08	2	2	0	57	4	138.5	96.5	1.594	2.54084	25.3853	2	3	2	4	2	4	5	1	1	2	1	0
	1	2	183	79	134	107	147	98	138	99	1	3.68	2	1	0	44	1	142.5	98.5	1.83	3.3489	23.5898	1	2	2	1	3	3	2	1	1	1	-1	0
	1	2	153	58	91	56	95	57	89	53	2	4.52	2	2	0	67	2	92	55	1.53	2.3409	24.7768	2	2	2	6	1	7	6	1	1	3	-1	0
	1	2	161	90.7	190	91	182	94	178	89	1	6.05	2	2	0	52	4	180	91.5	1.61	2.5921	34.9909	2	4	2	3	5	8	8	1	1	2	0	1
	1	2	166	61.1	144	95	142	89	143	91	2	6.13	2	2	0	60	4	142.5	90	1.66	2.7556	22.173	2	2	2	5	3	8	8	1	1	2	0	1
	1	2	155.3	64.5	130	75	128	74	130	72	1	3.68	2	1	0	43	1	129	73	1.553	2.41181	26.7434	1	3	2	1	2	2	2	1	1	1	0	1
	1	2	155	66	170	80	169	79	165	81	2	4.42	2	2	0	56	2	167	80	1.55	2.4025	27.4714	2	3	2	4	4	8	7	1	1	2	-1	0
	1	2	164	76	145	86	137	87	141	86	2	7.77	2	1	0	52	5	139	86.5	1.64	2.6896	28.257	1	3	2	3	2	4	6	1	1	2	2	0
	2	2	141.4	56.5	153	93	150	96	149	92	2	6	2	2	0	63	4	149.5	94	1.414	1.9994	28.2585	2	3	2	5	3	8	8	1	1	3	0	1
	2	2	166.3	80.2	127	90	130	92	134	94	2	4.53	2	2	0	45	2	132	93	1.663	2.76557	28.9995	2	3	2	2	2	2	2	1	1	1	0	1
	2	2	152	45.5	142	77	135	78	147	80	2	5.98	2	2	0	70	3	141	79	1.52	2.3104	19.6936	2	1	2	7	3	14	14	2	2	3	0	1
	2	2	163.5	70.5	130	91	137	90	131	89	2	4.4	2	2	1	50	2	134	89.5	1.635	2.67322	26.3726	2	3	2	3	2	2	6	1	1	1	4	0
	2	2	153	57.4	110	89	106	79	115	71	2	5.62	2	2	0	40	3	110.5	75	1.53	2.3409	24.5205	2	2	2	1	1	1	1	1	1	1	0	1
	2	2	152.1	50.6	129	66	126	58	139	64	2	3.4	2	2	0	65	1	132.5	61	1.521	2.31344	21.8722	2	2	2	6	2	8	8	1	1	3	0	1
	2	2	163.4	64.22	167	106	160	105	165	108	2	5.21	2	2	0	60	3	162.5	106.5	1.634	2.66996	24.0528	2	2	2	5	4	10	9	1	2	2	-1	0
	2	2	156.1	46.6	129	80	117	73	117	67	2	6.16	2	2	0	57	4	117	70	1.561	2.43672	19.1241	2	1	2	4	1	3	4	1	1	2	1	0
	2	2	157.4	46.3	179	97	159	89	159	75	2	5.84	2	2	0	74	3	159	82	1.574	2.47748	18.6884	2	1	2	7	3	14	14	2	2	3	0	1
	2	2	160	42.7	122	89	132	87	126	82	2	5.16	2	2	0	60	3	129	84.5	1.6	2.56	16.6797	2	1	2	5	2	6	6	1	1	2	0	1
	2	2	150.5	53.8	193	99	199	93	188	84	2	5.91	2	2	1	74	3	193.5	88.5	1.505	2.26502	23.7525	2	2	2	7	5	21	30	3	3	3	9	0
	2	2	159.6	94	177	118	166	108	160	109	2	4.75	2	2	0	40	2	163	108.5	1.596	2.54722	36.903	2	5	2	1	4	4	3	1	1	1	-1	0
	2	2	170	78.1	219	117	207	119	208	111	2	6.41	2	1	0	68	4	207.5	115	1.7	2.89	27.0242	1	3	2	6	5	21	23	3	3	3	2	0
	2	2	167	77.2	123	80	121	77	115	80	2	6.34	2	2	0	55	4	118	78.5	1.67	2.7889	27.6812	2	3	2	4	1	3	4	1	1	2	1	0
	2	2	159.9	54.4	153	85	154	89	161	92	2	5.98	2	2	0	53	3	157.5	90.5	1.599	2.5568	21.2766	2	2	2	3	3	4	4	1	1	2	0	1
	2	2	158.2	72.2	115	80	121	79	125	78	2	6.77	2	2	0	60	4	123	78.5	1.582	2.50272	28.8486	2	3	2	5	2	6	7	1	1	2	1	0
	2	2	155.6	66.4	134	72	134	71	128	71	2	6.16	2	2	0	53	4	131	71	1.556	2.42114	27.4251	2	3	2	3	2	3	3	1	1	2	0	1
	2	2	148.5	61.8	212	117	208	114	217	114	2	8.63	2	2	0	55	5	212.5	114	1.485	2.20523	28.0244	2	3	2	4	5	10	11	2	2	2	1	0
	2	2	164	64.3	155	86	157	83	147	81	2	4.96	2	2	0	53	2	152	82	1.64	2.6896	23.9069	2	2	2	3	3	4	4	1	1	2	0	1
	2	2	173.4	56.4	205	89	199	89	188	95	2	4.35	2	1	0	72	2	193.5	92	1.734	3.00676	18.7578	1	1	2	7	5	23	24	3	3	3	1	0
	2	2	159.8	57.7	133	92	126	85	130	84	2	5.03	2	2	0	55	3	128	84.5	1.598	2.5536	22.5955	2	2	2	4	2	4	4	1	1	2	0	1
	2	2	165.7	75.1	159	92	157	91	131	81	2	4.95	2	2	0	45	2	144	86	1.657	2.74565	27.3524	2	3	2	2	3	3	3	1	1	1	0	1
	2	2	153.4	72.5	180	105	179	103	164	105	2	5.23	2	2	0	64	3	171.5	104	1.534	2.35316	30.8097	2	4	2	5	4	11	9	1	2	3	-2	0
	2	2	145	57	181	103	186	86	181	88	2	4.95	2	2	0	74	2	183.5	87	1.45	2.1025	27.1106	2	3	2	7	5	21	19	2	3	3	-2	0
	2	2	156	85.6	140	87	129	100	136	86	2	7.98	2	2	0	57	5	132.5	93	1.56	2.4336	35.1742	2	5	2	4	2	5	5	1	1	2	0	1
	2	2	144	62.4	161	108	170	106	169	103	2	4.2	2	2	0	72	2	169.5	104.5	1.44	2.0736	30.0926	2	4	2	7	4	18	16	2	2	3	-2	0
	2	2	149.2	54.4	180	94	171	85	172	91	2	5.26	2	2	0	45	3	171.5	88	1.492	2.22606	24.4378	2	2	2	2	4	4	4	1	1	1	0	1
	2	2	166	76.6	132	82	132	74	125	72	2	5.02	2	2	0	58	3	128.5	73	1.66	2.7556	27.7979	2	3	2	4	2	4	4	1	1	2	0	1
	2	2	155	55.8	205	103	199	107	198	102	2	6.79	2	2	0	65	4	198.5	104.5	1.55	2.4025	23.2258	2	2	2	6	5	16	16	2	2	3	0	1
	2	2	159.4	109.2	145	87	126	83	120	81	2	5.4	2	2	0	52	3	123	82	1.594	2.54084	42.978	2	5	2	3	2	3	3	1	1	2	0	1
	2	2	164.8	64.9	197	95	184	95	187	97	2	5.51	2	1	0	65	3	185.5	96	1.648	2.7159	23.8963	1	2	2	6	5	19	21	3	2	3	2	0
	2	2	168	72.5	153	92	150	88	142	89	2	6.65	2	2	0	64	4	146	88.5	1.68	2.8224	25.6874	2	3	2	5	3	8	8	1	1	3	0	1
	2	2	153.4	59.9	132	86	120	82	112	73	2	4.56	2	2	0	40	2	116	77.5	1.534	2.35316	25.4552	2	3	2	1	1	1	1	1	1	1	0	1
	2	2	156.5	46	165	89	163	85	159	85	2	4.65	2	2	0	60	2	161	85	1.565	2.44922	18.7815	2	1	2	5	4	9	9	1	1	2	0	1
	2	2	156.5	105.3	160	97	152	92	148	90	2	5.83	2	2	0	60	3	150	91	1.565	2.44922	42.9932	2	5	2	5	3	9	8	1	1	2	-1	0
	2	2	148	62	138	71	135	65	132	70	2	5.58	2	2	0	68	3	133.5	67.5	1.48	2.1904	28.3053	2	3	2	6	2	9	8	1	1	3	-1	0
	2	2	158.5	70.9	178	113	184	114	162	108	2	5.58	2	2	0	60	3	173	111	1.585	2.51222	28.222	2	3	2	5	4	11	9	1	2	2	-2	0
	2	2	153	69	172	107	158	100	165	96	2	5.25	2	2	0	49	3	161.5	98	1.53	2.3409	29.4758	2	3	2	2	4	4	4	1	1	1	0	1
	2	2	167	83.5	149	100	112	80	136	86	2	6	2	2	0	65	4	124	83	1.67	2.7889	29.9401	2	3	2	6	2	9	9	1	1	3	0	1
	2	2	164.3	57.2	143	86	157	86	131	74	2	5.02	2	1	0	60	3	144	80	1.643	2.69945	21.1895	1	2	2	5	3	9	10	2	1	2	1	0
	2	2	164	80	220	160	240	160	240	150	2	6.52	2	2	0	49	4	240	155	1.64	2.6896	29.7442	2	3	2	2	5	6	6	1	1	1	0	1
	2	2	153.7	80.9	123	104	124	95	136	91	2	7.17	2	2	0	48	5	130	93	1.537	2.36237	34.2453	2	4	2	2	2	2	3	1	1	1	1	0
	2	2	167.5	47.8	172	101	160	100	170	107	2	4.52	2	2	0	45	2	165	103.5	1.675	2.80563	17.0372	2	1	2	2	4	4	4	1	1	1	0	1
	2	2	160	76	173	116	174	119	171	111	2	5.4	2	2	0	45	3	172.5	115	1.6	2.56	29.6875	2	3	2	2	4	4	4	1	1	1	0	1
	2	2	156.2	57.2	170	98	156	95	159	98	2	5.26	2	2	0	68	3	157.5	96.5	1.562	2.43984	23.4441	2	2	2	6	3	10	10	2	2	3	0	1
	2	2	153.4	104.2	126	88	126	86	123	86	2	5.94	2	2	1	47	3	124.5	86	1.534	2.35316	44.281	2	5	2	2	2	2	5	1	1	1	3	0
	2	2	164.1	80.2	174	117	157	101	164	99	2	5.56	2	2	0	63	3	160.5	100	1.641	2.69288	29.7822	2	3	2	5	4	11	9	1	2	3	-2	0
	2	2	152.3	69.3	193	102	162	108	168	100	2	5.68	2	2	0	60	3	165	104	1.523	2.31953	29.8768	2	3	2	5	4	11	9	1	2	2	-2	0
	2	2	174	74.5	171	107	152	98	159	97	2	5.8	2	1	0	40	3	155.5	97.5	1.74	3.0276	24.6069	1	2	2	1	3	3	3	1	1	1	0	1
	2	2	147	74	130	70	122	67	128	72	2	8.05	2	2	0	74	5	125	69.5	1.47	2.1609	34.245	2	4	2	7	2	13	13	2	2	3	0	1
	2	2	162.7	77.4	124	76	106	73	104	67	2	5.56	2	2	0	58	3	105	70	1.627	2.64713	29.2392	2	3	2	4	1	3	3	1	1	2	0	1
	2	2	168.1	66	124	89	121	83	113	79	2	7.56	2	2	0	65	5	117	81	1.681	2.82576	23.3565	2	2	2	6	1	7	8	1	1	3	1	0
	2	2	162.3	62.9	114	76	110	78	107	74	2	3.82	2	2	0	50	1	108.5	76	1.623	2.63413	23.8789	2	2	2	3	1	2	2	1	1	1	0	1
	2	2	158.6	62.6	165	80	170	78	155	76	2	5.45	2	2	0	74	3	162.5	77	1.586	2.5154	24.8867	2	2	2	7	4	17	17	2	2	3	0	1
	2	2	155.5	84	133	97	131	95	133	93	2	5.57	2	2	0	50	3	132	94	1.555	2.41802	34.7391	2	4	2	3	2	3	3	1	1	1	0	1
	2	2	168	66	165	109	158	94	161	100	2	5.71	2	2	1	50	3	159.5	97	1.68	2.8224	23.3844	2	2	2	3	4	5	11	2	1	1	6	0
	2	2	156.8	57	140	84	132	92	126	97	2	5.7	2	2	0	74	3	129	94.5	1.568	2.45862	23.1837	2	2	2	7	2	12	12	2	2	3	0	1
	2	2	149	52	220	100	210	110	200	120	2	5.03	2	2	0	68	3	205	115	1.49	2.2201	23.4224	2	2	2	6	5	16	15	2	2	3	-1	0
	2	2	157	64	198	99	197	109	200	102	2	4.94	2	2	0	65	2	198.5	105.5	1.57	2.4649	25.9645	2	3	2	6	5	17	15	2	2	3	-2	0
	2	2	152.5	64	148	86	125	99	143	91	2	6.45	2	2	0	40	4	134	95	1.525	2.32562	27.5195	2	3	2	1	2	2	2	1	1	1	0	1
	2	2	159	81.2	107	72	104	69	99	74	2	3.92	2	2	0	44	1	101.5	71.5	1.59	2.5281	32.119	2	4	2	1	1	1	1	1	1	1	0	1
	2	2	154	51.6	152	94	150	83	149	79	2	5.84	2	2	0	70	3	149.5	81	1.54	2.3716	21.7575	2	2	2	7	3	14	14	2	2	3	0	1
	2	2	157.8	68	108	73	106	76	108	73	2	5.4	2	2	0	45	3	107	74.5	1.578	2.49008	27.3083	2	3	2	2	1	2	2	1	1	1	0	1
	2	2	157	67.6	100	75	107	77	109	75	2	5.43	2	2	0	40	3	108	76	1.57	2.4649	27.425	2	3	2	1	1	1	1	1	1	1	0	1
	2	2	155	90.1	155	113	148	104	143	104	2	4.91	2	2	0	50	2	145.5	104	1.55	2.4025	37.5026	2	5	2	3	3	5	4	1	1	1	-1	0
	2	2	155.1	51.8	175	89	160	86	159	88	2	4.19	2	2	0	74	2	159.5	87	1.551	2.4056	21.5331	2	2	2	7	4	17	16	2	2	3	-1	0
	2	2	171.4	61.4	187	119	180	93	160	108	2	3.72	2	1	0	68	1	170	100.5	1.714	2.9378	20.9	1	2	2	6	4	15	14	2	2	3	-1	0
	2	2	156	69.6	111	72	117	71	109	71	2	4.24	2	2	0	40	2	113	71	1.56	2.4336	28.5996	2	3	2	1	1	1	1	1	1	1	0	1
	2	2	183.6	85.3	151	95	150	94	141	96	2	4.66	2	1	0	60	2	145.5	95	1.836	3.3709	25.3048	1	3	2	5	3	10	9	1	2	2	-1	0
	2	2	161	95.5	128	128	126	86	120	84	2	6.51	2	2	0	48	4	123	85	1.61	2.5921	36.8427	2	5	2	2	2	2	2	1	1	1	0	1
	2	2	168.5	80.6	184	116	184	112	196	110	2	4.28	2	2	0	48	2	190	111	1.685	2.83923	28.388	2	3	2	2	5	6	5	1	1	1	-1	0
	2	2	154.6	45	141	95	143	89	136	86	2	3.81	2	2	0	55	1	139.5	87.5	1.546	2.39012	18.8275	2	1	2	4	3	5	5	1	1	2	0	1
	2	2	166.5	60.5	162	97	150	94	153	94	2	5.49	2	2	0	59	3	151.5	94	1.665	2.77223	21.8236	2	2	2	4	3	5	6	1	1	2	1	0
	2	2	158.2	69.3	119	78	123	80	112	72	2	4.77	2	2	0	44	2	117.5	76	1.582	2.50272	27.6898	2	3	2	1	1	1	1	1	1	1	0	1
	2	2	166.5	65.5	146	102	141	100	139	101	2	5.36	2	2	0	45	3	140	100.5	1.665	2.77223	23.6272	2	2	2	2	3	3	3	1	1	1	0	1
	2	2	153	51.9	140	86	140	80	129	80	2	3	2	2	0	65	1	134.5	80	1.53	2.3409	22.171	2	2	2	6	2	8	8	1	1	3	0	1
	2	2	154.8	51.6	170	88	161	84	162	86	2	5.19	2	2	0	74	3	161.5	85	1.548	2.3963	21.5332	2	2	2	7	4	17	17	2	2	3	0	1
	2	2	157	60.9	193	117	200	108	198	108	2	4.95	2	2	0	45	2	199	108	1.57	2.4649	24.7069	2	2	2	2	5	6	5	1	1	1	-1	0
	2	2	162	67.2	151	93	131	88	134	90	2	4.71	2	2	0	55	2	132.5	89	1.62	2.6244	25.6059	2	3	2	4	2	4	4	1	1	2	0	1
	2	2	168.2	50.2	157	84	154	89	157	90	2	5.58	2	2	0	68	3	155.5	89.5	1.682	2.82912	17.744	2	1	2	6	3	10	10	2	2	3	0	1
	2	2	149	69.7	176	83	167	83	150	91	2	4.23	2	2	0	70	2	158.5	87	1.49	2.2201	31.395	2	4	2	7	3	15	13	2	2	3	-2	0
	2	2	183.5	72.6	178	100	138	104	148	103	2	4.15	2	1	0	45	2	143	103.5	1.835	3.36722	21.5608	1	2	2	2	3	3	3	1	1	1	0	1
	2	2	153.8	74.6	114	68	117	67	118	66	2	4.67	2	2	0	73	2	117.5	66.5	1.538	2.36544	31.5374	2	4	2	7	1	10	9	1	2	3	-1	0
	2	2	164.1	44	142	105	139	106	142	111	2	4.63	2	2	0	40	2	140.5	108.5	1.641	2.69288	16.3394	2	1	2	1	3	2	2	1	1	1	0	1
	2	2	171	87	141	72	142	72	139	70	2	4.42	2	1	0	50	2	140.5	71	1.71	2.9241	29.7527	1	3	2	3	3	5	5	1	1	1	0	1
	2	2	157.9	72.9	148	83	150	82	158	88	2	7.62	2	2	0	57	5	154	85	1.579	2.49324	29.2391	2	3	2	4	3	6	7	1	1	2	1	0
	2	2	154.8	83.3	155	120	152	97	161	82	2	6.65	2	2	0	70	4	156.5	89.5	1.548	2.3963	34.7619	2	4	2	7	3	15	15	2	2	3	0	1
	2	2	172	80	150	100	144	101	145	98	2	4.01	2	1	0	52	2	144.5	99.5	1.72	2.9584	27.0416	1	3	2	3	3	5	5	1	1	2	0	1
	2	2	158	79	139	89	131	89	119	82	2	7.19	2	2	0	45	5	125	85.5	1.58	2.4964	31.6456	2	4	2	2	2	2	3	1	1	1	1	0
	2	2	163.5	109	157	100	151	96	144	98	2	4.6	2	2	0	41	2	147.5	97	1.635	2.67322	40.7747	2	5	2	1	3	3	2	1	1	1	-1	0
	2	2	154.5	63	128	95	134	86	133	96	2	6.62	2	2	0	50	4	133.5	91	1.545	2.38702	26.3927	2	3	2	3	2	3	3	1	1	1	0	1
	2	2	153	58	117	77	122	80	112	79	2	5.08	2	2	0	62	3	117	79.5	1.53	2.3409	24.7768	2	2	2	5	1	5	5	1	1	3	0	1
	2	2	176	82	144	92	136	95	132	91	2	4.42	2	1	0	42	2	134	93	1.76	3.0976	26.4721	1	3	2	1	2	2	2	1	1	1	0	1
	2	2	171.1	93.9	161	114	159	112	144	108	2	5.04	2	1	0	52	3	151.5	110	1.711	2.92752	32.0749	1	4	2	3	3	6	5	1	1	2	-1	0
	2	2	154.2	55.3	145	100	145	98	137	99	2	4.85	2	2	0	40	2	141	98.5	1.542	2.37776	23.2571	2	2	2	1	3	2	2	1	1	1	0	1
	2	2	173.9	152.5	145	100	147	100	138	92	2	9.3	2	2	0	48	5	142.5	96	1.739	3.02412	50.4279	2	5	2	2	3	3	4	1	1	1	1	0
